# Supplementary material for: Sex-Specific Differences in Primary CNS Lymphoma
Source: Cancers (Basel). 2020 Jun 16;12(6):1593. doi: 10.3390/cancers12061593 (PMC7352658; doi:10.3390/cancers12061593)
Supplement: Supplementary file 1 [file cancers-12-01593-s001.zip]

Archive with 4 entries (3 files):
- cancers-824244-supple-conver/
- cancers-824244-supple-conver/cancers-824244-supple-conver.pdf
- cancers-824244-supple-conver/Table S1.xlsx
- cancers-824244-supple-conver/Table S2.xlsx
