# Supplementary material for: Sex-Specific Differences in Primary CNS Lymphoma
Source: Cancers (Basel). 2020 Jun 16;12(6):1593. doi: 10.3390/cancers12061593 (PMC7352658; doi:10.3390/cancers12061593)
Supplement: Supplementary file 1 [file cancers-12-01593-s001.zip › cancers-824244-supple-conver/Table S1.xlsx]

## Sheet: Tabelle1
Female patients
	fC1	fC2	fC3	p-value
Age	53.5 ±10.7yrs	68.7 ±11.9yrs	68.6 ±11.6yrs	<0.01
ECOG	0 (0-1)	2 (2-2)	2 (0-3)	<0.01
Enhancing volume	10.6 ±8.2cm³	64.9 ±22.0cm³	12.0 ±9.2cm³	<0.01
Edema volume	77.1 ±68.7cm³	233.1 ±56.8cm³	73.0 ±49.8cm³	<0.01
Necrotic volume	1.3 ±4.0cm³	0.1 ±0.2cm³	0.1 ±0.3cm³	<0.01
Deep location	54.3 ±26.2%	45.3 ±14.2%	66.7 ±31.8%	<0.01
Number of foci	2 (1-3)	1 (1-1)	1 (1-1)	<0.01
CD3	4.3 ±3.4%	18.1 ±14.5%	18.4 ±11.7%	<0.01
CD45ro	17.1 ±11.3%	38.7 ±17.7%	51.7 ±16.6%	<0.01
FoxP3	0.4 ±0.5%	0.7 ±0.5%	1.1 ±2.0%	<0.01
CD68	11.6 ±7.6%	11.8 ±4.7%	25.8 ±12.4%	<0.01
Male patients
	mC1		mC2	p-value
Age	47.9 ±13.3yrs		67.4 ±9.5yrs	<0.01
ECOG	1 (1-2)		1 (1-1)	<0.01
Enhancing volume	4.1 ±2.7cm³		24.4 ±12.9cm³	<0.01
Edema volume	20.7 ±12.3cm³		113.0 ±56.8cm³	<0.01
Necrotic volume	0.2 ±0.5cm³		0.3 ±0.8cm³	<0.01
Deep location	80.8 ±32.0%		49.4 ±30.8%	<0.01
Number of foci	2 (1-2)		2 (1-3)	<0.01
CD3	4.3 ±3.3%		13.7 ±12.8%	<0.01
CD45ro	16.6 ±9.7%		35.0 ±18.8%	<0.01
FoxP3	0.9 ±0.9%		0.5 ±0.6%	<0.01
CD68	12.5 ±7.4%		15.5 ±9.1%	<0.01
All patients
	C1		C2	p-value
Age	60.8 ±13.2yrs		67.1 ±14.2yrs	0.06
ECOG	1 (0-1)		2 (1-3)	<0.01
Enhancing volume	17.0 ±13.9cm³		24.0 ±25.9cm³	0.14
Edema volume	82.7 ±58.1cm³		119.7 ±92.3cm³	0.04
Necrotic volume	0.2 ±0.6cm³		0.9 ±3.0cm³	0.16
Deep location	60.0 ±31.7%		57.1 ±31.6%	0.71
Number of foci	2 (1-3)		1 (1-1)	<0.01
CD3	7.0 ±6.0%		28.0 ±17.6%	<0.01
CD45ro	27.1 ±16.9%		54.6 ±20.3%	<0.01
FoxP3	0.6 ±0.8%		1.5 ±2.1%	0.01
CD68	14.2 ±9.1%		25.2 ±13.9%	<0.01
