# Supplementary material for: Sex-Specific Differences in Primary CNS Lymphoma
Source: Cancers (Basel). 2020 Jun 16;12(6):1593. doi: 10.3390/cancers12061593 (PMC7352658; doi:10.3390/cancers12061593)
Supplement: Supplementary file 1 [file cancers-12-01593-s001.zip › cancers-824244-supple-conver/Table S2.xlsx]

## Sheet: Sheet1
	Female patients				Male patients				All patients
	Groups	n	mOS	p	Groups	n	mOS	p	Groups	n	mOS	p
Age	<= 64 years	12	not reached	< 0.0001	<= 59.5 years	8	not reached	0.00038	<= 59.5 years	18	not reached	< 0.0001
	> 64 years	19	4.21 months		> 59.5 years	17	5.59 months		> 59.5 years	38	5.51 months
ECOG	<= 1.5	20	12.5 months	0.024	<= 1.5	18	17.4 months	0.021	<= 1.5	38	13.5 months	0.0012
	> 1.5	11	4.21 months		> 1.5	7	4.7 months		> 1.5	18	4.45 months
Enhancing volume	<= 16.3 cm³	17	7.13 months	0.23	<= 5.54 cm³	7	37.7 months	0.086	<= 1.99 cm³	9	82.9 months	0.058
	> 16.3 cm³	14	16.8 months		> 5.54 cm³	18	6.92 months		> 1.99 cm³	47	10.1 months
Necrotic volume	<= 0 cm³	26	11.3 months	0.44	<= 0 cm³	22	13 months	0.31	<= 0.05 cm³	49	11.9 months	0.81
	> 0 cm³	5	9.21 months		> 0 cm³	3	1.41 months		> 0.05 cm³	7	9.21 months
Edema volume	<= 55.3 cm³	13	13 months	0.11	<= 23.9 cm³	7	37.7 months	0.13	<= 29 cm³	13	37.7 months	0.12
	> 55.3 cm³	18	9.63 months		> 23.9 cm³	18	9.95 months		> 29 cm³	43	10.5 months
Left location	<= 49.5 %	14	9.63 months	0.32	<= 58.5 %	16	5.44 months	0.071	<= 50.5 %	29	5.88 months	0.042
	> 49.5 %	17	13 months		> 58.5 %	9	25.5 months		> 50.5 %	27	15.4 months
Cerebellar location	<= 0 %	27	10.5 months	0.36	<= 2 %	18	14.1 months	0.31	<= 22 %	49	12 months	0.45
	> 0 %	4	4.21 months		> 2 %	7	5.59 months		> 22 %	7	5.59 months
Frontal location	<= 2.5 %	17	7.13 months	0.046	<= 13 %	13	11.6 months	0.16	<= 2.5 %	30	8.73 months	0.015
	> 2.5 %	14	35.3 months		> 13 %	12	31.9 months		> 2.5 %	26	33.9 months
Temporal location	<= 7.5 %	23	12 months	0.29	<= 0.5 %	16	12.8 months	0.63	<= 7.5 %	47	12 months	0.26
	> 7.5 %	8	7.55 months		> 0.5 %	9	11.9 months		> 7.5 %	9	9.21 months
Parietal location	<= 6 %	19	9.21 months	0.37	<= 1 %	14	14.5 months	0.38	<= 1 %	29	13 months	0.53
	> 6 %	12	11.7 months		> 1 %	11	11.9 months		> 1 %	27	10.5 months
Occipital location	<= 0 %	25	10.5 months	0.57	<= 0.5 %	18	9.95 months	0.87	<= 1.5 %	46	11.1 months	0.46
	> 0 %	6	11.5 months		> 0.5 %	7	20.7 months		> 1.5 %	10	12.4 months
Deep location	<= 30 %	7	9.21 months	0.1	<= 85.5 %	15	14.1 months	0.2	<= 88.5 %	42	13 months	0.086
	> 30 %	24	11.8 months		> 85.5 %	10	6.92 months		> 88.5 %	14	6.36 months
Number of foci	<= 1.5	18	8.6 months	0.29	<= 2.5	17	8.25 months	0.43	<= 3.5	49	10.5 months	0.22
	> 1.5	13	12 months		> 2.5	8	16.3 months		> 3.5	7	11.9 months
CD3	<= 3.37 %	7	NA months	0.039	<= 16.6 %	18	17.4 months	0.29	<= 15.7 %	39	14 months	0.058
	> 3.37 %	24	9.63 months		> 16.6 %	7	5.59 months		> 15.7 %	17	5.59 months
CD45ro	<= 33.6 %	17	18.2 months	0.027	<= 18 %	7	37.7 months	0.25	<= 7.14 %	8	67.6 months	0.025
	> 33.6 %	14	5.31 months		> 18 %	18	9.95 months		> 7.14 %	48	9.63 months
CD68	<= 19.5 %	19	12.9 months	0.21	<= 20.3 %	18	13 months	0.31	<= 27.2 %	49	12 months	0.11
	> 19.5 %	12	4.87 months		> 20.3 %	7	8.25 months		> 27.2 %	7	2.86 months
FoxP3	<= 0.141 %	7	not reached	0.049	<= 1.01 %	18	11.8 months	0.16	<= 0.141 %	15	37.7 months	0.15
	> 0.141 %	24	9.63 months		> 1.01 %	7	49.6 months		> 0.141 %	41	9.21 months
